# Supplementary material for: Fundamentally unchanged northwestern African rainfall regimes across the Plio-Pleistocene transition
Source: Sci Adv. 2025 Jun 20;11(25):eads3149. doi: 10.1126/sciadv.ads3149 (PMC12180497; doi:10.1126/sciadv.ads3149)
Supplement: Supplementary file 2 — Table S1 [file sciadv.ads3149_table_s1.zip]

Archive with 1 entries (1 files):
- ads3149_table_s1.xlsx
