# Supplementary material for: Fundamentally unchanged northwestern African rainfall regimes across the Plio-Pleistocene transition
Source: Sci Adv. 2025 Jun 20;11(25):eads3149. doi: 10.1126/sciadv.ads3149 (PMC12180497; doi:10.1126/sciadv.ads3149)
Supplement: Supplementary file 2 — Table S1 [file sciadv.ads3149_table_s1.zip › ads3149_table_s1.xlsx]

## Sheet: Table S1
Expedition	Site	Hole	Core	Half	SEC	Top depth (m)	Bottom depth (m)	Depth (CSF) (m)	Depth (CCSF) (m)	Depth (CCSF_Str) (m)	Age (Ma)	ACL (27-35)	CPI (27-35)	C27-35 (ug/g)	C27-35 flux (ug/kyr)	δ2HC29 (‰ VSMOW)	δ2HC29 error	δ2HC31 (‰ VSMOW)	δ2HC31 error	δ2HC33 (‰ VSMOW)	δ2HC33 error	δ2H n	δ13CC29 (‰ VPDB)	δ13CC29 error	δ13CC31 (‰ VPDB)	δ13CC31 error	δ13CC33 (‰ VPDB)	δ13CC33 error	δ13C n
108	659	B	7	W	6	6	8	61.67	66.37	66.37	2.28259	30.4276	6.34957	0.720773	1.9249
108	659	B	7	W	6	30	32	61.91	66.61	66.61	2.29119	30.4973	6.59074	0.631178	1.59494
108	659	B	7	W	6	36	39	61.975	66.675	66.675	2.29356	30.429	6.44764	0.412957	1.03473
108	659	A	8	W	1	55.5	59	65.3725	66.8125	66.8125	2.29858	31.031	1.4831	0.847915	2.08645
108	659	A	8	W	1	60	62	65.41	66.85	66.85	2.29995	31.1949	1.75703	0.344056	0.842393
108	659	A	8	W	1	70	72	65.51	66.95	66.95	2.3036	30.7046	3.00385	0.152017	0.377997
108	659	A	8	W	1	84	86	65.65	67.09	67.09	2.30871	30.6139	4.10961	0.162227	0.418552
108	659	A	8	W	1	90	93	65.715	67.155	67.155	2.31108	31.2977	2.43892	0.39332	1.03182
108	659	A	8	W	1	98	100	65.79	67.23	67.23	2.31382	30.8117	2.92196	0.444627	1.18865
108	659	A	8	W	1	105	107	65.86	67.3	67.3	2.31976	30.711	4.16319	0.397128	0.445208
108	659	A	8	W	1	113	115	65.94	67.38	67.38	2.32684	30.476	2.36257	0.273544	0.289608
108	659	A	8	W	2	2	4	66.33	67.77	67.77	2.36137	30.6548	5.76301	0.46601	0.482304
108	659	A	8	W	2	9	12	66.405	67.845	67.845	2.36802	30.6651	6.07353	0.396049	0.410596
108	659	A	8	W	2	15	17	66.46	67.9	67.9	2.37232	30.6701	6.62192	0.350503	1.00441
108	659	A	8	W	2	26	28	66.57	68.01	68.01	2.37585	30.4946	6.47697	0.590316	1.69317
108	659	A	8	W	2	31	33	66.62	68.06	68.06	2.37745	30.6346	5.79604	0.289069	0.829119
108	659	A	8	W	2	42	44	66.73	68.17	68.17	2.38098	30.6665	4.83847	0.185006	0.567719
108	659	A	8	W	2	46	48	66.77	68.21	68.21	2.38226	30.6757	3.53163	0.254662	0.801885
108	659	A	8	W	2	54	57	66.855	68.295	68.295	2.38499	30.6924	2.90723	0.260542	0.804155
108	659	A	8	W	2	60	62.5	66.9125	68.3525	68.3525	2.38683	30.6502	5.04444	0.145297	0.442326
108	659	A	8	W	2	71	73	67.02	68.46	68.46	2.39028	30.7493	4.24697	0.146824	0.435397
108	659	A	8	W	2	75	77	67.06	68.5	68.5	2.39157	30.6946	4.84591	0.129669	0.380719
108	659	A	8	W	2	84	86	67.15	68.59	68.59	2.39445	30.594	5.00454	0.166936	0.485619
108	659	A	8	W	2	90	93	67.215	68.655	68.655	2.39654	30.8714	3.52203	0.146519	0.428509
108	659	A	8	W	2	99	102	67.305	68.745	68.745	2.39942	30.7504	3.77937	0.215826	0.630596
108	659	A	8	W	2	105	107	67.36	68.8	68.8	2.40119	30.5175	4.6728	0.105761	0.308222
108	659	A	8	W	2	113	115	67.44	68.88	68.88	2.40375	30.4313	5.16101	0.370506	1.07576
108	659	A	8	W	2	118	120	67.49	68.93	68.93	2.40536	30.2674	3.79355	0.123097	0.356576
108	659	A	8	W	2	128	130	67.59	69.03	69.03	2.40851	30.6176	5.46565	0.264704	0.5945
108	659	A	8	W	2	135	137	67.66	69.1	69.1	2.41071	30.4258	6.30858	0.192768	0.431513
108	659	A	8	W	2	144	147	67.755	69.195	69.195	2.4137	30.3579	5.17078	0.0928541	0.208328
108	659	A	8	W	3	2	4	67.83	69.27	69.27	2.41606	30.176	3.19435	0.135018	0.304644
108	659	A	8	W	3	10	12	67.91	69.35	69.35	2.41857	30.6373	4.03465	0.174422	0.395915
108	659	A	8	W	3	14	17	67.955	69.395	69.395	2.41998	30.6346	4.32074	0.12155	0.27683
108	659	A	8	W	3	23	26	68.045	69.485	69.485	2.42281	30.4786	5.23596	0.0755414	0.173197
108	659	A	8	W	3	30	32	68.11	69.55	69.55	2.42486	30.6854	4.0865	0.132903	0.306176
108	659	A	8	W	3	40	43	68.215	69.655	69.655	2.42816	30.8319	3.32551	0.253911	0.582065
108	659	A	8	W	3	45	47	68.26	69.7	69.7	2.42957	30.5275	5.88804	0.141272	0.32275
108	659	A	8	W	3	56	58	68.37	69.81	69.81	2.43303	30.6211	6.38816	0.619125	1.90034
108	659	A	8	W	3	61	63	68.42	69.86	69.86	2.4346	30.5883	6.46269	0.307538	0.943952
108	659	A	8	W	3	70	72	68.51	69.95	69.95	2.43743	30.4951	6.62357	0.314387	0.964975
108	659	A	8	W	3	75	77	68.56	70	70	2.439	30.5857	6.70853	0.322812	0.990834
108	659	A	8	W	3	113	115	68.94	70.38	70.38	2.45166	30.6086	5.3025	1.2014	3.7046
108	659	A	8	W	3	129	131	69.1	70.54	70.54	2.45787	30.7719	4.85504	0.22747	0.704008
108	659	A	8	W	4	2	4	69.33	70.77	70.77	2.46681	30.354	4.04735	0.118227	0.364411
108	659	A	8	W	4	24	27	69.555	70.995	70.995	2.47441	30.2863	1.42852	1.55112	4.72801	-134.068	3.35892	-140.291	1.33371	-128.453	5.60556	3
108	659	A	8	W	4	32	34	69.63	71.07	71.07	2.47618	30.8321	4.8556	0.229978	0.698382	-164.446	1.45249	-170.167	1.51238	-171.984	4.62025	3
108	659	A	8	W	4	39	42	69.705	71.145	71.145	2.47794	30.9854	3.988	0.196637	0.590254	-160.112	7.277	-166.106	2.414	-165.976	0.712	2
108	659	A	8	W	4	45	47	69.76	71.2	71.2	2.47924	30.8345	4.65465	0.202286	0.602022	-157.754	0.814089	-166.361	1.91989	-167.649	2.93435	3
108	659	A	8	W	4	54	56	69.85	71.29	71.29	2.48136	30.7742	5.38741	0.264927	0.795355	-151.31	0.927201	-157.243	1.98731	-159.214	1.31149	3
108	659	A	8	W	4	70	72	70.01	71.45	71.45	2.48512	30.8595	4.87324	0.556879	1.06456	-139.083	2.07538	-149.542	0.337416	-148.843	3.21406	3	-25.8493	0.194594	-25.205	0.107156	-25.0367	0.214393	3
108	659	A	8	W	4	76	78	70.07	71.51	71.51	2.48653	30.659	4.19351	0.503697	0.970138	-139.441	3.51399	-148.351	2.01432	-145.385	3.87453	3	-25.843	0.194042	-25.409	0.116316	-25.444	0.148075	3
108	659	A	8	W	4	85	88	70.165	71.605	71.605	2.48877	30.5974	5.60895	1.03753	2.01721	-143.568	2.60929	-154.19	0.922189	-155.23	2.65112	3	-24.8593	0.218308	-24.5277	0.129457	-23.6897	0.216516	3
108	659	A	8	W	4	89	91	70.2	71.64	71.64	2.48966	30.5863	6.16294	0.458091	0.893154	-143.965	2.39299	-156.612	1.13764	-158.835	1.00961	3	-25.8507	0.0837695	-25.6527	0.148062	-24.6843	0.0882213	3
108	659	A	8	W	4	98	100	70.29	71.73	71.73	2.49325	30.6884	4.14144	0.242605	0.475092	-150.396	1.37886	-159.291	1.10825	-160.886	1.77179	3	-25.978	0.232	-25.3505	0.401	-24.47	0.518	2
108	659	A	8	W	4	105	107	70.36	71.8	71.8	2.49605	30.7347	3.44113	0.11436	0.224316	-156.082	3.888	-164.223	3.554	-164.873	3.554	1
108	659	A	8	W	4	113	115	70.44	71.88	71.88	2.49924	30.7334	3.28802	0.59402	1.16734	-149.883	0.716409	-162.258	2.15633	-159.769	0.920259	3	-26.2522	0.387	-26.3952	0.977	-24.8177	0.35	2
108	659	A	8	W	4	120	122	70.51	71.95	71.95	2.50203	30.7584	5.13366	0.169359	0.333361	-130.448	3.995	-142.529	3.209	-141.431	2.463	2	-25.6318	0.315	-25.4333	0.762	-23.7853	0.38	2
108	659	A	8	W	4	127	130	70.585	72.025	72.025	2.50503	30.6076	5.71748	0.251578	0.496061	-144.591	2.61706	-159.114	1.6545	-162.828	4.31991	3	-25.685	0.56	-25.1	0.244	-24.3655	0.521	2
108	659	A	8	W	4	133	135	70.64	72.08	72.08	2.50722	30.7642	3.22023	0.296133	0.58466	-139.457	0.556509	-149.319	1.3874	-149.426	3.365	3	-26.1665	0.138	-25.862	0.375	-25.2335	0.124	2
108	659	A	8	W	4	145	148	70.765	72.205	72.205	2.51204	30.5575	4.85813	0.666611	1.31992	-147.517	3.27216	-155.196	2.69961	-159.417	1.89525	3	-26.0118	0.405	-25.3113	0.542	-24.5138	0.041	2
108	659	A	8	W	5	0	3	70.815	72.255	72.255	2.51371	30.7644	3.70105	1.01799	3.1176	-150.46	2.03103	-163.887	0.84844	-156.197	1.1562	3	-25.0307	0.270809	-24.382	0.153383	-24.376	0.158507	3
108	659	A	8	W	5	9	12	70.905	72.345	72.345	2.51672	30.7714	4.35495	0.683156	2.09651	-151.551	2.4842	-167.853	0.71269	-164.926	0.766479	3	-25.3428	0.117	-24.6708	0.135	-24.5553	0.288	2
108	659	A	8	W	5	15	17	70.96	72.4	72.4	2.51855	30.747	4.13357	0.575251	1.7676	-154.836	1.88307	-166.308	3.31101	-160.069	4.30286	3	-25.7683	0.105	-24.8913	0.063	-24.4063	0.249	2
108	659	A	8	W	5	24	26	71.05	72.49	72.49	2.52156	30.6602	4.70104	0.855177	2.63319	-151.404	2.32067	-163.299	0.601872	-163.57	3.61197	3	-25.8263	0.006	-25.3623	0.046	-24.9478	0.195	2
108	659	A	8	W	5	30	32	71.11	72.55	72.55	2.52356	30.8134	4.8315	0.559551	1.7253	-135.257	1.9585	-150.436	2.92425	-144.794	4.68924	3	-25.3002	0.023	-24.6637	0.95	-24.2592	0.747	2
108	659	A	8	W	5	40	43	71.215	72.655	72.655	2.52706	30.7431	4.46329	0.444186	1.3787	-134.222	0.920805	-142.4	3.18905	-144.01	3.25939	3	-24.6925	0.08	-24.247	0.195	-23.592	0.381	2
108	659	A	8	W	5	54	56	71.35	72.79	72.79	2.53157	30.6969	5.63674	0.515596	1.60291	-142.089	0.950803	-149.921	0.556067	-151.685	0.552124	3	-25.2457	0.0598582	-24.836	0.180145	-24.09	0.100182	3
108	659	A	8	W	5	60	62	71.41	72.85	72.85	2.53357	30.5818	5.13036	1.05283	3.26723	-141.18	3.83496	-153.3	1.19505	-153.789	2.62477	3	-25.376	0.179046	-25.166	0.128103	-24.172	0.145445	3
108	659	A	8	W	5	70	72	71.51	72.95	72.95	2.53691	30.6944	4.17182	0.257707	0.797352	-148.235	2.774	-161.582	1.268	-155.415	1.268	1
108	659	A	8	W	5	75	77	71.56	73	73	2.53858	30.7027	3.32035	0.220207	0.680307	-147.652	3.797	-159.067	1.207	-155.03	1.207	1
108	659	A	8	W	5	85	88	71.665	73.105	73.105	2.54206	30.6323	3.88205	0.2102	0.651219	-152.469	1.843	-166.16	4.923	-163.667	4.923	1
108	659	A	8	W	5	90	93	71.715	73.155	73.155	2.54359	30.489	3.85541	0.145135	0.451397	-153.083	0.22	-169.337	1.857	-159.582	1.857	1
108	659	A	8	W	5	99	101	71.8	73.24	73.24	2.54618	30.5332	1.28153	0.743075	2.2973	-180.006	10.313	-162.183	2.056	-159.903	41.615	2
108	659	A	8	W	5	105	107	71.86	73.3	73.3	2.54802	30.6389	5.09297	0.228231	0.699979	-150.773	1.83883	-162.32	0.784664	-164.961	1.16208	3
108	659	A	8	W	5	113	115	71.94	73.38	73.38	2.55046	30.4311	4.69059	0.218863	0.664059	-145.583	9.238	-160.832	2.525	-157.038	7.121	2
108	659	A	8	W	5	120	122	72.01	73.45	73.45	2.5526	30.5485	5.28834	0.491577	1.47738	-138.713	2.192	-152.358	1.088	-154.416	3.044	2
108	659	A	8	W	5	130	132	72.11	73.55	73.55	2.55565	30.1071	3.65698	0.285356	0.845892	-142.527	4.891	-150.286	2.13	-144.294	1.373	2
108	659	A	8	W	5	135	138	72.165	73.605	73.605	2.55733	30.6066	4.6366	0.654723	1.76504	-142.509	2.1581	-152.159	1.18983	-151.19	2.36281	3
108	659	A	8	W	5	145	147	72.26	73.7	73.7	2.56023	30.3624	5.18316	0.251506	0.680788	-151.528	1.138	-160.22	0.498	-154.935	2.191	2
108	659	A	8	W	6	0	3	72.315	73.755	73.755	2.56191	30.695	4.91267	0.288662	0.787753	-155.204	4.16348	-168.247	0.897415	-164.919	1.20288	3
108	659	A	8	W	6	9	11	72.4	73.84	73.84	2.56451	30.5739	4.11061	0.215243	0.594758	-150.666	1	-166.396	3.023	-156.152	3.023	1
108	659	A	8	W	6	15	17	72.46	73.9	73.9	2.56624	30.6501	3.82764	0.230147	0.6415	-153.391	3.246	-169.525	1.603	-159.277	4.091	2
108	659	A	8	W	6	24	26	72.55	73.99	73.99	2.56822	30.5654	3.24204	0.262401	0.740909	-147.48	3.779	-160.169	4.35	-149.96	4.35	1
108	659	A	8	W	6	30	32	72.61	74.05	74.05	2.56954	30.6287	4.81557	0.46542	1.32539	-152.898	2.018	-164.041	0.306	-170.254	0.051	2
108	659	A	8	W	6	40	43	72.715	74.155	74.155	2.57186	30.5741	4.76646	0.265094	0.794189	-157.952	2.826	-161.697	0.29	-158.621	6.922	2
108	659	A	8	W	6	45	47	72.76	74.2	74.2	2.57285	30.6141	3.7185	0.28417	0.872417	-143.993	3.2757	-155.399	2.31975	-155.233	3.64144	3
108	659	B	8	W	5	86	88	70.47	74.32	74.32	2.57549	30.3766	6.16248	0.203447	0.575128	-141.293	1.16502	-145.853	1.20891	-147.618	0.300294	3
108	659	B	8	W	5	90	92	70.51	74.36	74.36	2.57638	30.7405	6.99656	0.429286	0.940016	-145.5	0.809585	-150.084	0.951434	-151.158	1.40908	3
108	659	B	8	W	5	95.5	98	70.5675	74.4175	74.4175	2.57764	30.4072	6.23242	0.160018	0.350505	-143.981	2.3724	-148.463	0.935342	-138.202	1.48525	3
108	659	B	8	W	5	101.5	103.5	70.625	74.475	74.475	2.57891	30.5706	6.6816	0.235278	0.515517	-146.993	0.770159	-153.671	0.703421	-159.212	0.938897	3
108	659	B	8	W	5	106	108	70.67	74.52	74.52	2.5799	30.4134	3.99608	0.349011	0.764904	-142.99	2.48556	-147.62	2.09377	-148.179	9.82111	3
108	659	B	8	W	5	115	117	70.76	74.61	74.61	2.58189	30.5337	5.26055	0.288018	0.63154	-165.436	5.23	-174.986	1.129	-163.55	4.397	2
108	659	B	8	W	5	120	123	70.815	74.665	74.665	2.5831	30.608	4.55381	0.113923	0.249875	-155.671	3.748	-166.048	2.669	-157.602	2.669	1
108	659	B	8	W	5	130	132.5	70.9125	74.7625	74.7625	2.58525	30.6066	5.43328	0.152793	0.335309	-154.864	0.129	-162.933	0.697	-160.775	1.675	2
108	659	B	8	W	5	135.5	137.5	70.965	74.815	74.815	2.5864	30.6751	5.59142	0.186947	0.410377	-155.6	0.196505	-162.915	1.8887	-154.785	1.75004	3
108	659	B	8	W	5	146	148	71.07	74.92	74.92	2.58872	30.5598	5.4351	0.351309	0.771619	-165.59	0.682502	-173.245	2.12997	-169.321	3.0477	3
108	659	B	8	W	6	15	17.5	71.2625	75.1125	75.1125	2.59296	30.5157	5.4971	0.172491	0.379258	-151.189	2.126	-168.174	2.472	-170.399	2.472	1
108	659	B	8	W	6	25	27	71.36	75.21	75.21	2.59511	30.3315	3.34943	0.298444	0.656539	-154.038	3.257	-145.033	4.867	-142.512	4.867	1
108	659	B	8	W	6	30	32.5	71.4125	75.2625	75.2625	2.59655	30.7469	6.37609	0.193458	0.425706	-131.063	0.06	-143.233	0.609	-147.442	0.588	2
108	659	B	8	W	6	40	42.5	71.5125	75.3625	75.3625	2.59939	30.5633	5.60588	0.59409	1.30801	-134.922	1.437	-143.432	3.085	-140.178	0.5	2
108	659	B	8	W	6	45	47.5	71.5625	75.4125	75.4125	2.6008	30.7069	6.43532	0.290497	1.79631	-135.403	1.66995	-149.542	0.514337	-146.566	2.69944	3
108	659	B	8	W	6	55	57.5	71.6625	75.5125	75.5125	2.60364	30.7883	5.99843	1.52967	9.46399	-144.795	1.85911	-158.325	1.01959	-160.73	0.592851	3
108	659	B	8	W	6	60	62.5	71.7125	75.5625	75.5625	2.60506	30.7228	6.32076	1.58379	9.80149	-152.998	2.56184	-162.299	2.02587	-161.984	3.91206	3
108	659	B	8	W	6	70	72	71.81	75.66	75.66	2.60782	30.7439	7.10451	0.70702	4.37779	-161.622	3.05253	-170.082	1.8385	-168.306	1.65581	3
108	659	B	8	W	6	74.5	77	71.8575	75.7075	75.7075	2.60917	30.9493	4.98127	0.85857	5.31754	-151.09	1.49168	-165.383	1.32371	-164.12	2.48227	3
108	659	B	8	W	6	85	87	71.96	75.81	75.81	2.61208	30.8243	5.10486	0.528737	3.27654	-154.017	1.268	-166.005	3.869	-165.389	0.712	2
108	659	B	8	W	6	90.5	92.5	72.015	75.865	75.865	2.61364	30.8324	5.39711	0.580148	3.5962	-155.794	2.7905	-170.28	3.02739	-167.825	2.5665	3
108	659	B	8	W	6	100	102.5	72.1125	75.9625	75.9625	2.6164	30.4685	4.84553	0.392177	2.4323	-161.922	6.798	-169.083	3.09	-167.132	1.36	2
108	659	B	8	W	6	105	107.5	72.1625	76.0125	76.0125	2.61782	30.8034	5.98257	0.770788	4.78174	-149.823	2.23834	-164.275	0.555636	-164.32	0.257257	3
108	659	B	8	W	6	114.5	117	72.2575	76.1075	76.1075	2.62051	30.7281	6.03321	1.03418	6.41905	-142.808	1.68032	-156.326	1.94565	-162.885	2.14052	3
108	659	B	8	W	6	120	122	72.31	76.16	76.16	2.622	30.7747	6.12624	1.11019	6.8928	-140.738	1.88232	-156.131	2.01697	-157.932	1.04508	3
108	659	B	8	W	6	130	132	72.41	76.26	76.26	2.62484	30.6385	4.63614	0.385166	2.31457	-150.709	3.187	-157.053	0.588	-156.795	0.588	1
108	659	B	8	W	6	134	136	72.45	76.3	76.3	2.62597	30.7587	4.00371	0.717359	4.21481	-143.617	8.832	-162.913	5.695	-162.961	3.023	2
108	659	B	8	W	6	144	146	72.55	76.4	76.4	2.62881	30.8562	4.50003	0.53103	3.03476	-154.614	2.708	-170.881	0.781	-169.931	1.518	2
108	659	A	9	W	1	56	58	74.87	77.56	77.56	2.66346	30.6225	3.1026	0.298105	1.7092	-152.936	3.38566	-156.516	0.813195	-152.603	2.88666	3	-27.3825	0.214	-26.3725	0.18	-24.4595	0.202	2
108	659	A	9	W	1	60	63	74.915	77.605	77.605	2.66496	30.382	4.42811	0.36676	2.10553	-156.107	4.84625	-159.949	3.70248	-155.216	7.53086	3	-26.5897	0.086	-25.8797	0.226	-24.3552	0.113	2
108	659	A	9	W	1	70	72.5	75.0125	77.7025	77.7025	2.6682	30.5419	4.92432	0.345272	1.98666	-147.593	1.67908	-155.132	1.40026	-155.288	4.78956	3	-28.2158	0.017	-27.0453	0.42	-23.7088	1.715	2
108	659	A	9	W	1	75	78	75.065	77.755	77.755	2.66995	30.5704	4.54181	0.468696	2.70011	-144.886	3.3662	-152.341	1.10325	-150.96	6.00067	3	-25.686	0.268347	-25.3887	0.209602	-24.6573	0.488592	3
108	659	A	9	W	1	85	87	75.16	77.85	77.85	2.6731	30.6259	5.84438	0.375047	1.12514	-144.805	0.615984	-154.26	1.45431	-157.564	0.780503	3	-26.7103	0.498	-26.2458	0.301	-25.0318	0.631	2
108	659	A	9	W	1	89	92	75.205	77.895	77.895	2.6746	30.6521	6.7359	1.2714	3.81419	-146.298	0.793114	-156.895	0.905769	-159.133	3.57216	3	-25.4677	0.134056	-25.025	0.0150111	-23.371	0.212326	3
108	659	A	9	W	1	100	103	75.315	78.005	78.005	2.67826	30.6181	5.57003	0.256696	0.770088	-144.184	4.46193	-149.043	1.32109	-145.979	3.23398	3	-25.9395	0.816	-25.044	0.875	-23.442	1.815	2
108	659	A	9	W	1	105	108	75.365	78.055	78.055	2.67992	30.6459	4.98407	0.185873	0.557619	-130.386	5.007	-142.613	0.877	-141.189	6.587	2	-25.8235	1.221	-25.0995	1.499	-24.5175	1.655	2
108	659	A	9	W	1	113	115	75.44	78.13	78.13	2.68242	30.6218	5.76703	0.218871	0.657189	-153.737	3.64428	-160.246	1.08845	-157.629	3.64338	3	-25.2528	0.547	-25.1498	0.615	-24.5908	1.339	2
108	659	A	9	W	1	120	122	75.51	78.2	78.2	2.68474	30.6155	4.27021	0.395426	1.1946	-149.758	2.20994	-161.892	0.405316	-152.971	3.66856	3	-26.1007	0.089	-25.5252	0.016	-24.2742	0.29	2
108	659	A	9	W	1	131	133	75.62	78.31	78.31	2.6884	30.5531	5.85833	0.223627	0.682055	-155.41	2.98373	-164.975	0.48437	-163.702	2.45837	3	-24.9457	0.32	-24.2347	0.23	-24.0472	0.015	2
108	659	A	9	W	1	135	137	75.66	78.35	78.35	2.68973	30.5425	6.42839	0.289526	0.886091	-147.285	4.03979	-157.961	1.59033	-159.707	1.84003	3	-25.7272	0.273	-24.6627	0.086	-24.0592	0.139	2
108	659	A	9	W	1	145	147	75.76	78.45	78.45	2.69306	30.6274	6.87447	0.196187	0.605586	-133.84	2.11974	-141.601	0.975286	-138.529	4.58754	3	-25.0692	1.429	-25.1047	0.156	-22.7087	4.384	2
108	659	A	9	W	2	0	3	75.815	78.505	78.505	2.69488	30.677	7.02761	0.405751	1.25833	-132.2	1.16627	-143.381	0.2597	-144.947	1.41944	3	-25.7352	0.305	-24.9482	0.181	-24.1762	0.173	2
108	659	A	9	W	2	9	12	75.905	78.595	78.595	2.69788	30.4617	6.86123	0.455967	1.09239	-137.754	3.68817	-151.884	1.51561	-153.804	2.55974	3	-25.3977	0.165059	-25.0233	0.19703	-24.123	0.159105	3
108	659	A	9	W	2	15	17	75.96	78.65	78.65	2.69971	30.4718	7.20034	0.6971	1.67782	-143.97	2.11287	-154.828	2.20739	-156.312	3.86042	3	-24.9552	0.0774231	-24.5402	0.0505206	-23.4095	0.173727	3
108	659	A	9	W	2	24	26	76.05	78.74	78.74	2.7027	30.5163	5.9763	0.35004	0.848846	-155.486	2.51594	-162.023	1.857	-161.993	2.86737	3	-24.3082	0.295	-24.6562	0.383	-24.1152	0.679	2
108	659	A	9	W	2	30	32.5	76.1125	78.8025	78.8025	2.70478	30.6829	4.82724	0.415737	1.00341	-158.708	1.18965	-167.526	1.71292	-159.115	5.32229	3	-25.9247	0.071	-25.2697	0.307	-24.1422	0.396	2
108	659	A	9	W	2	38	41	76.195	78.885	78.885	2.70752	30.7466	4.09426	0.425046	1.01946	-152.886	3.53001	-158.272	2.07529	-153.701	4.1811	3	-28.2302	0.657	-27.1262	0.793	-25.9062	0.427	2
108	659	A	9	W	2	44	47	76.255	78.945	78.945	2.70952	30.6939	6.16879	0.304816	0.727748	-135.836	4.716	-145.236	3.48	-140.619	1.204	2	-26.0405	1.163	-25.469	0.716	-24.2185	0.845	2
108	659	A	9	W	2	53	56	76.345	79.035	79.035	2.71251	30.6668	6.86345	0.243789	0.578033	-156.79	1.84495	-169.478	2.49988	-166.146	4.57298	3	-25.5898	0.293	-24.8358	0.271	-23.8913	0.416	2
108	659	A	9	W	2	59	62	76.405	79.095	79.095	2.7145	30.5974	7.82594	0.433899	1.02403	-143.533	1.38219	-155.975	0.80504	-159.963	3.47369	3	-25.3107	0.182658	-24.7567	0.0812219	-23.6787	0.225275	3
108	659	A	9	W	2	69	71	76.5	79.19	79.19	2.71776	30.6739	7.82675	0.608257	1.61999	-138.111	0.592875	-149.066	1.49246	-151.102	1.2875	3	-24.8985	0.0888275	-24.3928	0.107109	-23.4652	0.151555	3
108	659	A	9	W	2	75	77	76.56	79.25	79.25	2.71988	30.6196	7.27373	0.627496	1.67123	-149.6	2.87901	-159.449	0.608512	-160.789	3.82492	3	-24.683	0.103055	-24.4117	0.14444	-23.547	0.176415	3
108	659	A	9	W	2	85	87	76.66	79.35	79.35	2.72341	30.6724	6.987	0.333343	0.891712	-150.751	1.81955	-168.633	1.09638	-168.297	1.44172	3	-24.6983	0.255408	-24.216	0.190358	-23.4503	0.300794	3
108	659	A	9	W	2	89.5	92	76.7075	79.3975	79.3975	2.72509	30.5812	5.13017	0.535812	1.44825	-154.698	0.982155	-168.049	1.20837	-165.667	5.52604	3
108	659	A	9	W	2	98	100	76.79	79.48	79.48	2.728	30.7258	6.8403	0.283696	0.780522	-159.234	1.53262	-173.449	1.8319	-172.76	4.10031	3
108	659	A	9	W	2	104	107	76.855	79.545	79.545	2.73029	30.754	7.4579	0.243282	0.678604	-156.015	1.48038	-170.15	1.60678	-169.37	7.23123	3
108	659	A	9	W	2	114	117	76.955	79.645	79.645	2.73382	30.7297	6.23999	0.257356	0.727118	-148.946	2.34535	-156.388	1.23636	-157.76	1.93543	3	-25.9753	0.257	-25.5398	0.346	-24.3743	0.223	2
108	659	A	9	W	2	120	122	77.01	79.7	79.7	2.73576	30.6042	7.19418	0.360567	1.01238	-147.994	0.171243	-158.838	0.235752	-158.142	1.57759	3	-26.061	0.340707	-25.6803	0.118627	-24.2457	0.397242	3
108	659	A	9	W	2	128	131	77.095	79.785	79.785	2.73876	30.7585	7.02727	0.37665	1.0473	-147.682	1.47638	-158.046	1.26722	-163.945	3.56202	3	-25.3905	0.156896	-24.9512	0.211462	-23.4725	0.177303	3
108	659	A	9	W	2	135	137	77.16	79.85	79.85	2.74106	30.6881	7.17934	0.320842	0.885446	-154.459	1.83665	-163.558	0.931438	-167.867	4.22147	3	-25.1515	0.370604	-24.6478	0.081267	-22.8835	0.453369	3
108	659	A	9	W	2	145	147	77.26	79.95	79.95	2.74459	30.7295	6.87418	0.152957	0.417232	-156.783	3.35848	-163.02	0.785064	-161.866	3.59066	3	-23.4385	0.948	-22.946	0.817	-16.684	0.363	2
108	659	A	9	W	3	0	3	77.315	80.005	80.005	2.74653	30.8331	3.78358	0.427498	1.15859	-160.772	4.06442	-162.033	1.07573	-153.937	8.5115	3	-24.8953	0.531	-24.5918	0.216	-23.5403	0.655	2
108	659	A	9	W	3	9	11	77.4	80.09	80.09	2.74953	30.6984	6.24953	0.171666	0.460578	-159.568	2.90407	-158.598	2.64284	-154.709	1.05716	3	-23.1158	1.15	-23.0503	1.197	-18.0973	1.561	2
108	659	A	9	W	3	15	17	77.46	80.15	80.15	2.75165	30.7102	6.59753	0.164339	0.437766	-156.921	1.32619	-162.158	1.09083	-163.875	2.76384	3	-25.3478	0.26	-24.8813	0.237	-23.0773	0.033	2
108	659	A	9	W	3	25	28	77.565	80.255	80.255	2.75535	30.6988	6.68113	0.120903	0.327143	-129.1	0.353	-144.692	0.518	-144.229	1.31	2	-25.5562	0.058	-24.8777	0.035	-22.9582	0.448	2
108	659	A	9	W	3	30	32.5	77.6125	80.3025	80.3025	2.75703	30.7407	7.18548	0.428453	1.25543	-158.309	4.28481	-163.401	1.38246	-172.381	3.23057	3	-25.5848	2.24	-25.3718	0.74	-23.8618	1.488	2
108	659	A	9	W	3	39	42	77.705	80.395	80.395	2.76029	30.7551	8.14055	0.298136	0.950128	-143.762	4.32429	-154.541	2.18889	-157.278	2.01324	3	-24.8458	0.0404516	-24.8005	0.105399	-23.8108	0.125225	3
108	659	A	9	W	3	45	47.5	77.7625	80.4525	80.4525	2.76232	30.7872	8.11783	0.354505	1.12117	-135.727	3.01558	-149.203	0.703929	-154.029	1.27098	3	-25.6393	0.128255	-25.117	0.123284	-23.847	0.0543691	3
108	659	A	9	W	3	54	57	77.855	80.545	80.545	2.7657	30.8347	7.79173	0.602522	1.75657	-144.613	8.59956	-154.855	1.25072	-157.959	0.602004	3	-25.961	0.130512	-24.995	0.0601193	-23.9647	0.153522	3
108	659	A	9	W	3	59	62	77.905	80.595	80.595	2.76759	30.8257	6.52175	1.50406	4.35526	-154.876	0.547737	-164.993	2.89637	-168.231	3.26034	3	-26.124	0.211897	-25.402	0.0662143	-24.273	0.155004	3
108	659	A	9	W	3	70	72	78.01	80.7	80.7	2.77156	30.7438	6.8686	0.240925	0.687676	-155.4	3.9739	-165.091	1.6166	-167.724	2.28131	3	-25.7223	0.715	-25.2068	0.83	-24.0353	1.445	2
108	659	A	9	W	3	76	79	78.075	80.765	80.765	2.77402	30.7202	6.64378	0.143385	0.405595	-162.298	0.871	-169.825	0.572	-170.767	6.005	2
108	659	A	9	W	3	83	85	78.14	80.83	80.83	2.77648	30.6354	6.43885	0.137317	0.384916	-165.065	11.928	-174.404	0.747	-175.918	3.773	2
108	659	A	9	W	3	89.5	92	78.2075	80.8975	80.8975	2.77903	30.6906	4.17875	0.248474	0.67509	-156.639	5.75092	-164.301	0.431836	-163.596	4.22444	3	-25.7887	0.424	-25.1582	0.089	-23.5857	0.484	2
108	659	A	9	W	3	99	102	78.305	80.995	80.995	2.78272	30.4186	6.56914	0.186703	0.484021	-155.789	0.274	-160.462	1.549	-161.104	1.549	1
108	659	A	9	W	3	105	108	78.365	81.055	81.055	2.78499	30.6059	6.54816	0.204367	0.514161	-154.262	1.65168	-163.167	0.888541	-163.422	2.88724	3	-25.0313	0.463	-24.4603	0.103	-23.0148	0.326	2
108	659	A	9	W	3	115	118	78.465	81.155	81.155	2.78877	30.4552	5.79712	0.111232	0.270338	-162.144	2.495	-166.146	0.963	-156.06	0.963	1
108	659	A	9	W	3	120	122	78.51	81.2	81.2	2.79047	30.7565	5.62843	0.375784	0.912092	-162.004	3.374	-171.956	2.246	-171.006	4.586	2
108	659	A	9	W	3	127	129.5	78.5825	81.2725	81.2725	2.79321	30.54	6.03141	0.146308	0.354357	-157.027	1.793	-164.278	0.377	-150.069	1.85	2
108	659	A	9	W	3	134	136	78.65	81.34	81.34	2.79576	30.5101	6.55812	0.129182	0.312255	-163.351	2.389	-169.659	4.074	-169.151	0.135	2
108	659	A	9	W	3	144	146	78.75	81.44	81.44	2.79955	30.3832	6.76147	0.188606	0.454544	-153.219	1.062	-172.336	0.471	-168.904	0.471	1
108	659	A	9	W	4	0	3	78.815	81.505	81.505	2.802	30.5956	7.05999	0.20399	0.490673	-141.097	4.913	-147.825	2.245	-147.969	2.245	1	-25.1037	0.251	-24.9177	0.115	-23.6272	0.172	2
108	659	A	9	W	4	9	11	78.9	81.59	81.59	2.80522	30.5433	7.69669	0.259252	0.622023	-147.771	2.14739	-160.934	1.48277	-162.712	0.209791	3	-25.0527	0.108076	-24.764	0.195001	-23.9343	0.124712	3
108	659	A	9	W	4	16	18	78.97	81.66	81.66	2.80787	30.5859	7.58142	0.23822	0.57037	-152.86	1.31087	-158.019	0.759962	-164.42	2.27709	3	-25.2355	0.085	-24.619	0.146	-23.646	0.032	2
108	659	A	9	W	4	23	25	79.04	81.73	81.73	2.81041	30.6285	7.8949	0.383665	0.980645	-146.278	2.12164	-158.696	0.528352	-163.585	1.74796	3	-25.024	0.114897	-24.7217	0.112641	-23.8603	0.25512	3
108	659	A	9	W	4	29	31	79.1	81.79	81.79	2.81253	30.5135	7.07259	1.07928	2.75368	-152.582	2.73138	-163.716	0.805062	-162.401	1.90481	3	-25.984	0.173347	-25.5373	0.0639296	-24.4773	0.17623	3
108	659	A	9	W	4	40	42.5	79.2125	81.9025	81.9025	2.81651	30.5835	7.46304	0.287083	0.732397	-152.931	1.38605	-162.367	2.69559	-163.311	1.64823	3	-25.3377	0.124617	-24.984	0.091309	-23.6883	0.0472864	3
108	659	A	9	W	4	43.5	46	79.2475	81.9375	81.9375	2.81775	30.347	6.79831	0.164008	0.419102	-159.163	0.068	-164.734	1.419	-156.827	2.41	2
108	659	A	9	W	4	55	58	79.365	82.055	82.055	2.8219	30.3996	5.84494	0.143381	0.368421	-164.968	1.733	-170.508	0.633	-167.992	0.633	1
108	659	A	9	W	4	60	62.5	79.4125	82.1025	82.1025	2.82358	30.5745	6.91442	0.170105	0.438062	-158.605	0.573	-167.465	2.459	-172.115	5.961	2
108	659	A	9	W	4	69	71	79.5	82.19	82.19	2.82667	30.3651	5.09422	0.123021	0.318105	-162.82	1.355	-176.582	0.244	-176.566	0.244	1
108	659	A	9	W	4	75	77	79.56	82.25	82.25	2.8288	30.4292	5.97704	0.119566	0.310036	-163.916	0.154	-171.887	0.953	-161.265	0.953	1
108	659	A	9	W	4	84	86	79.65	82.34	82.34	2.83198	30.5632	5.72975	0.118215	0.307786	-166.161	2.059	-170.756	1.746	-162.734	1.746	1
108	659	A	9	W	4	90	92.5	79.7125	82.4025	82.4025	2.83419	30.6877	4.77626	0.297345	0.775981	-165.565	0.715	-173.719	3.221	-177.165	3.221	1
108	659	A	9	W	4	98	101	79.795	82.485	82.485	2.8371	30.4484	6.3696	0.129341	0.338582	-160.024	5.013	-171.405	0.96	-172.373	7.106	2
108	659	A	9	W	4	104	107	79.855	82.545	82.545	2.83922	30.5602	6.62957	0.136477	0.358061	-158.693	1.39	-164.474	2.293	-158.196	5.923	2
108	659	A	9	W	4	113	115	79.94	82.63	82.63	2.84223	31.3231	8.45847	0.0589787	0.155219
108	659	A	9	W	4	120	122.5	80.0125	82.7025	82.7025	2.84479	30.5477	6.90916	0.451904	1.19212	-156.263	3.66901	-164.583	0.42243	-166.733	4.74845	3	-25.8678	0.131	-25.7903	0.048	-24.2443	0.426	2
108	659	A	9	W	4	128	130.5	80.0925	82.7825	82.7825	2.84762	30.7028	6.32497	0.110197	0.291454	-154.082	0.314	-161.788	2.076	-165.845	15.814	2
108	659	A	9	W	4	135	137	80.16	82.85	82.85	2.85	30.6325	6.7551	0.198049	0.524955	-162.37	2.58572	-171.608	1.78574	-173.756	1.38205	3
108	659	A	9	W	4	142.5	145	80.2375	82.9275	82.9275	2.85274	31.0535	6.8199	0.0603874	0.160466	-161.966	0.732	-171.054	0.82	-166.182	0.82	1
108	659	A	9	W	5	0	3	80.315	83.005	83.005	2.85548	30.5923	5.30096	0.578393	1.54026	-159.483	3.12009	-166.419	2.10824	-167.172	2.41753	3	-25.2573	0.146	-24.9173	0.144	-23.5133	0.258	2
108	659	A	9	W	5	10	13	80.415	83.105	83.105	2.85902	30.7196	7.07923	0.169338	0.452116	-155.799	2.03287	-164.234	1.83483	-168.438	2.87424	3	-25.2745	0.351	-24.767	0.028	-23.3335	0.471	2
108	659	A	9	W	5	15	17	80.46	83.15	83.15	2.86061	30.6088	7.20559	0.387318	1.0353	-151.638	3.25471	-157.506	1.31265	-164.428	1.38516	3	-25.7248	0.039	-25.4603	0.148	-24.4013	0.352	2
108	659	A	9	W	5	23	26	80.545	83.235	83.235	2.86361	30.734	6.9811	0.157406	0.421672	-158.951	2.38051	-164.981	0.324393	-161.799	0.728081	3
108	659	A	9	W	5	29	31.5	80.6025	83.2925	83.2925	2.86565	30.892	7.19541	0.0943716	0.253184	-161.643	0.761	-168.865	3.975	-162.79	1.975	2
108	659	A	9	W	5	39	42	80.705	83.395	83.395	2.86927	30.6891	5.57732	0.476343	1.28222	-135.164	4.34	-149.053	1.465	-148.972	4.489	2	-25.6205	0.804	-24.946	0.399	-23.8575	0.176	2
108	659	A	9	W	5	43	46	80.745	83.435	83.435	2.87068	30.7526	6.45654	0.161477	0.43546	-163.027	0.366	-168.822	1.696	-171.848	1.696	1
108	659	A	9	W	5	55	58	80.865	83.555	83.555	2.87493	31.0247	6.81054	0.107185	0.290632	-162.142	0.656	-172.773	0.435	-163.207	0.435	1
108	659	A	9	W	5	61	63	80.92	83.61	83.61	2.87687	30.5985	4.70632	0.50153	1.36328	-163.106	5.518	-168.382	0.561	-169.45	0.58	2
108	659	A	9	W	5	69.5	72	81.0075	83.6975	83.6975	2.87996	31.0242	7.71699	0.101983	0.278312	-160.723	1.847	-167.903	0.739	-177.074	0.739	1
108	659	A	9	W	5	75	77	81.06	83.75	83.75	2.88182	30.5398	7.27342	0.294397	0.805314	-154.579	1.99414	-165.885	1.73641	-167.303	1.09769	3
108	659	A	9	W	5	86	88.5	81.1725	83.8625	83.8625	2.88584	30.7105	7.05905	0.160399	0.417715	-154.768	0.442	-163.155	3.481	-168.009	4.685	2
108	659	A	9	W	5	91	93.5	81.2225	83.9125	83.9125	2.88771	30.4219	6.33531	0.314401	0.821674	-152.974	4.6184	-164.83	1.70662	-160.833	8.18994	3
108	659	A	9	W	5	99	101.5	81.3025	83.9925	83.9925	2.89069	30.622	5.99858	0.233059	0.612533	-159.827	1.65668	-165.182	2.15366	-166.187	2.4685	3
108	659	A	9	W	5	104.5	107.5	81.36	84.05	84.05	2.89284	30.5758	4.86907	0.186002	0.490832	-158.753	2.801	-170.502	1.365	-163.152	1.365	1
108	659	A	9	W	5	113.5	116	81.4475	84.1375	84.1375	2.89611	31.0769	6.43825	0.065084	0.172719	-168.726	4.865	-167.014	2.92	-167.953	2.92	1
108	659	A	9	W	5	117	120	81.485	84.175	84.175	2.89751	30.5803	4.83623	0.349687	0.929502	-161.237	3.037	-175.184	4.294	-174.755	0.52	2
108	659	A	9	W	5	128	130.5	81.5925	84.2825	84.2825	2.90152	31.3866	6.82945	0.0383534	0.10242	-158.199	0.169	-171.712	2.092	-151.392	2.092	1
108	659	A	9	W	5	135	137	81.66	84.35	84.35	2.90404	31.2127	7.08296	0.0726229	0.194498	-164.479	0.747	-176.02	3.603	-175.045	3.603	1
108	659	A	9	W	5	145	148	81.765	84.455	84.455	2.90796	31.1061	6.68457	0.0696693	0.187427	-159.569	2.315	-168.038	0.025	-175.177	0.025	1
108	659	A	9	W	6	0	3	81.815	84.505	84.505	2.90983	30.8997	7.76276	0.135315	0.364808	-151.707	6.786	-158.428	2.177	-157.663	7.184	2
108	659	A	9	W	6	9	11	81.9	84.59	84.59	2.913	30.6324	7.61904	0.188244	0.509339	-151.585	2.08272	-156.734	2.96426	-160.393	2.52155	3
108	659	A	9	W	6	15	17.5	81.9625	84.6525	84.6525	2.91512	30.6558	7.44253	0.182232	0.544917	-154.825	0.121632	-161.3	3.03071	-163.859	1.54235	3
108	659	A	9	W	6	25	27.5	82.0625	84.7525	84.7525	2.9185	30.9801	6.53647	0.1612	0.484064	-159.148	5.515	-160.88	3.107	-155.693	27.799	2
108	659	A	9	W	6	30	32.5	82.1125	84.8025	84.8025	2.9202	31.0955	6.09824	0.275178	0.828101	-145.391	26.563	-159.271	2.93	-147.935	12.714	2
108	659	A	9	W	6	40	43	82.215	84.905	84.905	2.92367	30.886	7.43307	0.0828801	0.241806	-157.068	1.17	-163.746	3.508	-164.18	6.686	2
108	659	A	9	W	6	45	47.5	82.2625	84.9525	84.9525	2.92528	30.9657	7.3881	0.0928508	0.26805	-154.975	5.685	-163.541	3.523	-165.59	0.299	2
108	659	A	9	W	6	52	55.5	82.3375	85.0275	85.0275	2.92782	30.732	7.05055	0.169805	0.159675	-152.618	5.146	-165.624	5.994	-167.783	1.446	2
108	659	A	9	W	6	58	61	82.395	85.085	85.085	2.92977	31.8185	6.94123	0.0557764	0.312147	-138.79	0.078	-141.107	0.853	-143.77	0.853	1
108	659	A	9	W	6	63.5	66	82.4475	85.1375	85.1375	2.93154	30.7485	7.18596	0.109402	0.234794	-139.704	3.42577	-143.393	0.683915	-139.85	4.67764	3
108	659	A	10	W	1	2	5	83.835	86.975	86.975	2.99762	31.2894	6.21073	0.0884943	0.926876	-157.996	3.697	-166.23	3.231	-162.158	3.231	1
108	659	A	10	W	1	8	10	83.89	87.03	87.03	2.9996	30.4975	6.53928	0.348229	1.33315	-149.896	4.91996	-153.543	0.64806	-163.41	0.993022	3
108	659	A	10	W	1	15.5	18	83.9675	87.1075	87.1075	3.0024	30.7831	6.78335	1.19071	1.19294	-153.862	2.92429	-161.045	1.01297	-159.863	1.92405	3
108	659	A	10	W	1	20	22.5	84.0125	87.1525	87.1525	3.00402	30.5261	5.82369	0.445034	1.04707	-158.402	5.09395	-164.001	1.42108	-168.198	6.90706	3
108	659	A	10	W	1	25	27.5	84.0625	87.2025	87.2025	3.00582	30.7044	4.81569	0.260801	0.405776	-163.949	2.015	-167.92	1.54	-166.593	3.754	2
108	659	A	10	W	1	30.5	33	84.1175	87.2575	87.2575	3.00781	30.5223	4.89813	0.150443	1.29726	-153.412	3.164	-170.421	0.287	-164.279	0.287	1
108	659	A	10	W	1	36	38.5	84.1725	87.3125	87.3125	3.00979	30.3822	3.33782	0.270372	0.124927
108	659	A	10	W	1	39.5	42	84.2075	87.3475	87.3475	3.01105	30.5423	5.28273	0.0460615	0.679296
108	659	A	10	W	1	44.5	47.5	84.26	87.4	87.4	3.01294	30.6452	4.66882	0.133694	0.490666	-168.393	0.294	-168.098	2.316	-160.799	2.316	1
108	659	A	10	W	1	52	55	84.335	87.475	87.475	3.01565	30.9914		0.017058	1.22041
108	659	A	10	W	1	57.5	60	84.3875	87.5275	87.5275	3.01754	30.5767	5.19706	0.445057	1.34631	-167.242	1.161	-165.99	0.849	-172.203	0.849	1
108	659	A	10	W	1	63	66	84.445	87.585	87.585	3.01961	30.8414	5.22134	0.278106	0.752457	-156.462	2.136	-158.267	4.172	-159.561	6.028	2
108	659	A	10	W	1	68	70	84.49	87.63	87.63	3.02123	30.7193	6.24643	0.272707	0.967472	-142.754	4.935	-147.455	1.285	-144.931	0.777	2
108	659	A	10	W	1	73	76	84.545	87.685	87.685	3.02322	30.7944	6.02188	0.254007	1.08056	-138.997	0.18	-144.22	0.098	-146.948	0.098	1
108	659	A	10	W	1	78	80	84.59	87.73	87.73	3.02484	30.5839	6.0396	0.38925	0.973501	-142.571	4.272	-152.071	1.805	-148.081	1.805	1
108	659	A	10	W	1	83	85	84.64	87.78	87.78	3.02664	30.6118	6.91205	0.505406	1.53854	-145.194	2.77826	-147.465	2.15975	-145.441	1.05356	3
108	659	A	10	W	1	87.5	89.5	84.685	87.825	87.825	3.0281	30.5241	6.66177	0.480252	1.87524	-140.22	1.5319	-144.264	1.78386	-151.432	1.19682	3
108	659	A	10	W	1	91.5	94	84.7275	87.8675	87.8675	3.02944	30.5164	6.67326	0.583745	1.80099	-155.013	0.99016	-156.722	0.710144	-158.67	3.10393	3
108	659	A	10	W	1	98.5	101	84.7975	87.9375	87.9375	3.03164	30.9995	2.29973	0.57234	0.841933	-167.086	0.2	-169.566	1.28	-158.009	1.28	1
108	659	A	10	W	1	104	107	84.855	87.995	87.995	3.03344	30.8705	3.43687	0.259946	1.10369	-162.047	1.975	-169.931	0.214	-155.172	0.214	1
108	659	A	10	W	1	111	113	84.92	88.06	88.06	3.03549	30.6989	4.08112	0.169221	0.718453	-162.706	0.123	-159.853	3.77	-152.147	3.77	1
108	659	A	10	W	1	115	117	84.96	88.1	88.1	3.03674	31.2345	2.82581	0.220339	1.63241	-163.012	3.512	-162.501	1.527	-194.57	1.527	1
108	659	A	10	W	1	119	122	85.005	88.145	88.145	3.03816	31.1092	2.42859	0.532165	0.738722	-164.326	1.351	-161.52	5.071	-152.865	5.071	1
108	659	A	10	W	1	125	127	85.06	88.2	88.2	3.03989	30.8867	3.92679	0.225407	0.735702	-162.976	3.341	-166.06	0.351	-154.681	3.587	2
108	659	A	10	W	1	128.5	130.5	85.095	88.235	88.235	3.04099	30.7421	5.01192	0.224486	0.426045	-161.915	8.439	-160.686	1.668	-158.363	0.789	2
108	659	A	10	W	1	134	136	85.15	88.29	88.29	3.04271	30.6908	5.5591	0.205854	2.50343	-156.906	1.306	-157.931	2.271	-159.434	2.271	1
108	659	A	10	W	1	139.5	142	85.2075	88.3475	88.3475	3.04452	30.8974	3.05644	0.764875	0.91421	-137.651	5.239	-142.253	2.291	-144.06	2.645	2
108	659	A	10	W	1	146	148	85.27	88.41	88.41	3.04649	30.7993	4.13962	0.201814	1.87157	-134.348	1.613	-142.143	0.265	-143.564	0.265	1
108	659	A	10	W	2	10	12.5	85.4125	88.5525	88.5525	3.05098	30.5685	6.66566	0.58649	2.31563	-150.911	4.018	-151.657	1.865	-155.49	8.286	2
108	659	A	10	W	2	28	30.5	85.5925	88.7325	88.7325	3.0567	30.7857	3.82067	0.520501	0.753542	-152.652	1.273	-157.786	4.572	-154.45	3.412	2
108	659	A	10	W	2	51	53.5	85.8225	88.9625	88.9625	3.064	30.6361	6.21505	0.0764993
108	659	A	10	W	2	70	72	86.01	89.15	89.15	3.06995	30.5076	5.74052	0.556513	1.05056	-141.652	1.26329	-146.315	0.805909	-149.676	2.75672	3	-25.7137	0.143966	-25.0537	0.086031	-24.407	0.155455	3
108	659	A	10	W	2	93	96	86.245	89.385	89.385	3.07741	30.5124	5.83494	1.13411	3.33996	-155.817	0.836126	-162.39	0.790408	-164.673	2.51649	3	-26.1138	0.0423596	-25.4832	0.0832646	-23.7618	0.0421584	3
108	659	A	10	W	2	115	117	86.46	89.6	89.6	3.08423	30.6478	5.23123	0.396307	1.14616	-126.255	10.61	-142.756	0.969	-133.62	5.941	2	-26.5997	0.029	-26.1322	0.134	-24.6242	0.202	2
108	659	A	10	W	2	133	135	86.64	89.78	89.78	3.08995	30.5666	6.78894	0.431212	1.228	-139.175	1.48807	-150.549	0.871522	-154.875	2.2235	3	-26.3297	0.134	-25.8557	0.044	-24.8497	0.296	2
108	659	A	10	W	3	3.5	6	86.8475	89.9875	89.9875	3.09653	30.518	5.77156	0.820894	2.38019	-150.553	1.704	-158.566	0.413267	-158.571	0.762391	3	-26.3147	0.002	-25.9957	0.124	-24.6227	0.07	2
108	659	A	10	W	3	25	27	87.06	90.2	90.2	3.10328	30.5315	4.79798	0.166254	0.492885	-145.418	1.034	-162.442	1.548	-159.302	1.548	1
108	659	A	10	W	3	45	47.5	87.2625	90.4025	90.4025	3.1097	30.6227	4.01169	0.340676	1.03336	-138.282	2.855	-155.05	0.168	-140.823	0.168	1	-26.6388	0.292	-25.6083	0.237	-24.7368	0.152	2
108	659	A	10	W	3	63.5	66	87.4475	90.5875	90.5875	3.11558	30.7138	6.14992	0.489095	1.52587	-123.449	17.512	-139.564	2.412	-137.797	0.256	2	-26.2413	0.154	-26.1433	0.176	-24.7748	0.259	2
108	659	A	10	W	3	86	88.5	87.6725	90.8125	90.8125	3.12272	30.5872	5.12233	0.860625	2.7521	-153.677	0.634305	-158.978	0.154759	-159.666	2.45172	3	-26.2897	0.07	-26.2802	0.555	-24.8472	0.347	2
108	659	A	10	W	3	104.5	107	87.8575	90.9975	90.9975	3.12859	30.6033	3.76967	0.393332	1.28587	-136.272	0.851	-150.217	4.345	-142.175	4.345	1	-26.5483	0.463	-26.1958	0.768	-25.1873	0.487	2
108	659	A	10	W	3	125	127.5	88.0625	91.2025	91.2025	3.1351	30.7581	5.19828	0.475266	1.58943	-136.645	0.34	-145.795	1.565	-146.734	5.762	2	-26.1482	0.013	-25.7287	0.026	-24.3627	0.306	2
108	659	A	10	W	3	145	147.5	88.2625	91.4025	91.4025	3.14144	30.6403	6.73656	0.42643	1.42671	-129.865	0.704	-135.183	1.242	-133.724	3.631	2
108	659	A	10	W	4	14.5	17	88.4575	91.5975	91.5975	3.14787	30.4634	5.37523	0.485085	1.52588	-151.197	0.723112	-160.225	0.880663	-156.325	2.88613	3
108	659	A	10	W	4	35	37	88.66	91.8	91.8	3.15457	30.451	4.39434	0.335151	1.0214	-148.619	5.51526	-168.3	1.63724	-145.135	5.50533	3
108	659	A	10	W	4	55	57.5	88.8625	92.0025	92.0025	3.16126	30.6011	5.57501	0.784247	2.35575	-150.976	4.47581	-149.132	1.66423	-150.611	4.97357	3
108	659	A	10	W	4	74.5	77	89.0575	92.1975	92.1975	3.16771	30.4925	4.01556	0.304614	0.902024	-165.378	3.205	-171.762	2.806	-153.925	2.806	1
108	659	A	10	W	4	94	97	89.255	92.395	92.395	3.17424	30.3778	3.9242	0.386903	1.12404	-157.614	0.852	-169.128	0.157	-155.726	0.157	1
108	659	A	10	W	4	114	116	89.45	92.59	92.59	3.18069	30.5246	5.86417	0.479601	1.36683	-146.116	5.096	-154.564	1.685	-147.679	0.861	2
108	659	A	10	W	4	135	137	89.66	92.8	92.8	3.18767	30.4174	5.42026	0.710359	1.96658	-154.775	1.72088	-164.525	1.53879	-150.803	1.92535	3
108	659	A	10	W	5	6	8	89.87	93.01	93.01	3.19467	30.3275	3.74919	0.185834	0.521265	-173.376	3.095	-174.631	0.815	-175.829	0.815	1
108	659	A	10	W	5	25.5	27.5	90.065	93.205	93.205	3.20117	30.4475	4.76095	0.21981	0.621513	-166.704	0.884	-174.496	2.283	-170.291	2.283	1
108	659	A	10	W	5	65	67	90.46	93.6	93.6	3.21433	30.5161	5.02344	0.273643	0.805097	-161.307	1.71132	-164.748	1.89801	-162.442	2.73871	3
108	659	A	10	W	5	104.5	107	90.8575	93.9975	93.9975	3.22758	30.4264	4.31433	0.296903	0.916388	-162.077	0.938034	-167.675	1.08638	-159.038	3.69092	3
108	659	A	10	W	5	124.5	127	91.0575	94.1975	94.1975	3.23425	30.4564	6.38563	0.385794	1.21245	-157.588	0.305084	-161.986	1.09523	-164.164	3.06329	3
108	659	B	11	W	2	85	87	90.46	94.39	94.39	3.24055	30.3391	5.95203	0.532177	1.7433	-154.601	0.417244	-161.628	1.07614	-163.658	1.903	3
108	659	B	11	W	2	105	107	90.66	94.59	94.59	3.24702	30.7062	3.99603	0.347134	1.13117	-155.223	1.53	-165.546	1.84	-152.29	1.84	1
108	659	B	11	W	2	125	127	90.86	94.79	94.79	3.25348	30.5553	4.95818	0.474791	1.3244	-167.732	0.492	-169.322	1.39	-163.286	1.39	1
108	659	B	11	W	2	145	147	91.06	94.99	94.99	3.26016	30.606	6.60388	0.945395	2.39815	-150.317	2.39374	-156.895	0.832784	-157.104	1.50054	3
108	659	B	11	W	3	15	17	91.26	95.19	95.19	3.26736	30.547	4.77025	0.285366	0.733389	-156.765	1.394	-162.387	0.223	-158.244	3.808	2
108	659	B	11	W	3	35	37	91.46	95.39	95.39	3.27456	30.4813	4.60162	0.368925	0.960434	-154.787	4.011	-163.153	1.423	-161.109	1.423	1
108	659	B	11	W	3	56	58.5	91.6725	95.6025	95.6025	3.28221	30.4978	3.69834	0.378183	0.99793	-160.115	1.271	-168.073	6.833	-162.848	6.028	2
108	659	B	11	W	3	75	77	91.86	95.79	95.79	3.28896	30.6373	6.69851	0.582709	1.55583	-150.758	1.99987	-159.47	1.03994	-158.02	2.17735	3
108	659	B	11	W	3	95	97	92.06	95.99	95.99	3.29685	30.485	5.66234	1.05987	2.1715	-154.274	0.840197	-161.545	3.17615	-157.649	4.12512	3
